# Supplementary material for: Single- and Bayesian Multi-Marker Genome-Wide Association for Haematological Parameters in Pigs
Source: PLoS One. 2016 Jul 19;11(7):e0159212. doi: 10.1371/journal.pone.0159212 (PMC4951017; doi:10.1371/journal.pone.0159212)
Supplement: S1 Table — List of significantly associated SNP markers at NegLog10 (p-value) > 5 obtained by single-marker analysis. Haematological traits, marker name, chromosome, position according to Pig Genome Annotation 10.2, major/minor allele, % variance explained, p-value (NegLog10), positional candidate gene. (XLSX) [file pone.0159212.s001.xlsx]

## Sheet: Tabelle1
S1 Table. Results of single-marker genome-wide association analyses for 12 haematological traits. List of significantly associated SNP markers at NegLog10 (p-value) > 5 obtained by single marker analysis.
Trait	SNP_ID	chromosome (SSC10.2)	position10_2	Major/minor allele	Variance explained	NegLog10_ProbTrend	Candidate genes	Gene_descriptions
HCT	ASGA0055625	13	2696249	A/G	0.0420159	6.0005	SOD1	superoxide dismutase 1
HGB	ASGA0071068	15	141300399	G/A	0.038545	5.4916
HGB	SIRI0000352	15	141355395	A/G	0.038545	5.4916
HGB	MARC0018859	10	13257224	C/A	0.0399834	5.6784	LOC100520091	uncharacterized LOC100520091
HGB	ASGA0106305		67212092	A/G	0.0443489	6.2455
LYM	ALGA0078658	14	75973277	G/C	0.0345623	5.0303	CTN3	catenin cadherin-associated protein
LYM	ALGA0029104	4	135196928	C/A	0.0353885	5.1389	BCAR3	breast cancer anti-estrogen resistance
LYM	ASGA0089444	X	44901083	A/G	0.0354469	5.1466
LYM	MARC0094196	X	44925074	G/A	0.0354469	5.1466
LYM	ASGA0086759	X	44988606	A/G	0.0354615	5.1485
LYM	ASGA0083522	X	45004996	G/A	0.0354615	5.1485
LYM	ASGA0094952	X	45005429	A/C	0.0357414	5.1853
LYM	ASGA0004383	1	133504636	A/C	0.0360599	5.2272	GLDN	gliomedin
LYM	H3GA0011740	4	7975375	G/A	0.0362377	5.2505
LYM	H3GA0041349	9	121409854	A/G	0.0365873	5.2965	LOC100737634	contactin-associated protein-like 2-like
LYM	H3GA0007030	2	88476158	G/A	0.0367059	5.3121
LYM	ASGA0004304	1	125555348	G/A	0.0385984	5.5609	LIPC	lipase
LYM	ALGA0079529	14	77974347	A/G	0.04107	5.8858	STOX1	storkhead box , transcript variant X2
LYM	ASGA0064978	14	78068318	G/A	0.041922	5.9978	DDX21	DEAD,Asp-Glu-Ala-Asp, box helicase 21
LYM	ALGA0079602	14	78525259	G/A	0.0425581	6.0226
MCH	DIAS0000337	2	9736754	A/C	0.0348598	5.0129	DDB1	damage-specific D binding protein
MCH	ALGA0004703	1	94367465	A/G	0.0351116	5.0456
MCH	ALGA0004705	1	94490355	G/A	0.0351116	5.0456
MCH	ALGA0004707	1	94539804	G/A	0.0351116	5.0456	IBTK	inhibitor of Bruton agammaglobulinemia tyrosine kise
MCH	ALGA0004714	1	94621679	C/A	0.0351116	5.0456
MCH	INRA0008012	1	311995820	G/A	0.0351591	5.0518
MCH	ASGA0011071	2	107909176	A/G	0.0352174	5.0594
MCH	INRA0003011	1	88676292	C/A	0.0353659	5.0787
MCH	MARC0037878	15	69422395	G/A	0.0354289	5.0869	KCNJ3	potassium inwardly-rectifying channel2C subfamily
MCH	DRGA0015174	15	69448740	A/G	0.0354289	5.0869	KCNJ3	potassium inwardly-rectifying channel2C subfamily
MCH	ALGA0085725	15	69615988	A/G	0.0354289	5.0869
MCH	ALGA0085727	15	69693811	A/G	0.0354289	5.0869
MCH	ASGA0069790	15	69714353	A/G	0.0354289	5.0869
MCH	ALGA0095384	17	51703201	A/C	0.0354968	5.0957	MYBL2	v-myb myeloblastosis viral oncogene homolog
MCH	ASGA0090286	17	51967501	A/G	0.0355452	5.102	TOX2	TOX high mobility group box family member
MCH	ASGA0003560	1	86991865	A/G	0.0355735	5.1056	TRAF3IP2	TRAF3 interacting protein 2
MCH	MARC0071280	17	52947363	A/G	0.0356554	5.1163	LOC102161212	serinethreonine-protein kise 4-like
MCH	ALGA0097620	18	27442071	A/G	0.0356862	5.1203	C18H7orf58	chromosome 7 open reading frame
MCH	MARC0045541	5	19396212	A/G	0.0357242	5.1252
MCH	ASGA0003884	1	104639988	A/C	0.0357935	5.1342
MCH	ALGA0004546	1	90504830	G/A	0.0360137	5.1628
MCH	M1GA0022112	17	50955766	G/A	0.0360372	5.1659
MCH	CAIL0000254	X	46583822	G/A	0.0360563	5.1684	RGN	regucalcin
MCH	ASGA0003606	1	89502293	A/G	0.0361762	5.1839
MCH	ASGA0003609	1	89779792	A/G	0.0361762	5.1839
MCH	ASGA0104816	17	52023322	A/C	0.0363375	5.2049	TOX2	TOX high mobility group box family member
MCH	ASGA0084052	17	51963667	C/A	0.0363425	5.2055	TOX2	TOX high mobility group box family member
MCH	MARC0028097	3	6096139	G/A	0.0366006	5.239
MCH	DRGA0001385	1	105458395	C/A	0.0369344	5.2824
MCH	ALGA0025686	4	76124565	A/G	0.0369468	5.284
MCH	DRGA0001228	1	91041351	G/A	0.037214	5.3187
MCH	ALGA0004601		171306338	G/A	0.037214	5.3187
MCH	H3GA0049200	17	52783470	A/G	0.0373033	5.3303
MCH	DRGA0001350	1	100398783	G/A	0.037389	5.3414
MCH	ALGA0124503	6	43440574	G/A	0.0380146	5.3612
MCH	INRA0003102	1	91700299	A/C	0.0375529	5.3627
MCH	H3GA0049163	17	51722304	A/G	0.0376147	5.3707	MYBL2	v-myb myeloblastosis viral oncogene homolog
MCH	ALGA0101529		139480092	A/G	0.037776	5.3917
MCH	M1GA0022132	17	51888442	A/G	0.0377921	5.3938	TOX2	TOX high mobility group box family member
MCH	ASGA0004301	1	125264297	C/A	0.0378421	5.4003	LOC100736937	protein FAM63B-like
MCH	ALGA0005609	9	48622988	A/C	0.0378421	5.4003
MCH	MARC0090283	1	96594378	G/A	0.0380289	5.4245	BCKDHB	branched chain keto acid dehydrogese E
MCH	INRA0056745	X	63512049	G/A	0.0384407	5.478	PDZD11	PDZ domain containing 11
MCH	INRA0003715	1	120330202	G/A	0.0386182	5.4921
MCH	ALGA0099771	X	62429427	G/A	0.0387976	5.5244
MCH	H3GA0051816	X	63109515	G/A	0.0387976	5.5244	EDA	ectodysplasin A
MCH	ALGA0099766	X	63135731	G/C	0.0387976	5.5244	EDA	ectodysplasin A
MCH	H3GA0051815	X	63195121	A/G	0.0387976	5.5244	EDA	ectodysplasin A
MCH	ASGA0104769		139449866	A/G	0.0388676	5.5334
MCH	ASGA0100521	17	51974554	G/A	0.0391649	5.5721	TOX2	TOX high mobility group box family member
MCH	H3GA0049448	17	58867943	A/G	0.0392594	5.5843	KCNG1	potassium voltage-gated channel
MCH	MARC0051270	2	91870809	A/G	0.0393597	5.5974	SSBP2	single-stranded D binding protein
MCH	ALGA0108248		178904213	G/A	0.0400182	5.6829
MCH	ASGA0003865	1	103191342	G/A	0.0400941	5.6927	CD109	CD109 molecule
MCH	ALGA0099859	X	104275689	A/G	0.0403815	5.7301	CHRDL1	chordin-like 1
MCH	H3GA0051891	X	110186817	A/G	0.0405314	5.7495
MCH	ASGA0077260	17	52226267	G/A	0.0407395	5.7766	LOC102159476	uncharacterized LOC102159476
MCH	H3GA0002231	1	99205269	G/A	0.0407752	5.7812	MEI4	meiosis-specific 4 homolog
MCH	ALGA0099769	X	62650052	G/A	0.0410659	5.819
MCH	MARC0014028	X	63297208	A/G	0.0410659	5.819	EDA	ectodysplasin A
MCH	ASGA0081179	X	49582630	G/A	0.0417801	5.9117
MCH	H3GA0051806	X	53153142	A/C	0.0417801	5.9117	LOC100521307	zinc finger protein 593-like
MCH	ASGA0090837	X	55073511	A/G	0.0417801	5.9117
MCH	INRA0056742	X	56659659	A/G	0.0417801	5.9117	ARHGEF9	Cdc42 guanine nucleotide exchange factor
MCH	MARC0020618	X	59374460	C/A	0.0417801	5.9117
MCH	ASGA0098691			A/G	0.0417801	5.9117
MCH	ASGA0081175	X	48722031	A/T	0.0439238	6.1903	CLC-5	outwardly rectifying chloride channel
MCH	H3GA0055482		143472051	A/G	0.0448728	6.3137
MCH	ALGA0104756		201368423	A/G	0.0467067	6.5521
MCH	H3GA0049138	17	51547595	G/A	0.0472503	6.6228	L3MBTL1	l(3)mbt-like 1 (Drosophila)
MCH	ALGA0004730	1	95508344	C/A	0.0501169	6.996
MCH	MARC0071761	X	48604940	G/C	0.0504361	7.0376
MCH	ALGA0099736	X	48628584	G/A	0.0504361	7.0376
MCH	MARC0009397	X	51700353	A/G	0.0505609	7.0539	SMC1A	structural maintence of chromosomes 1
MCH	ASGA0003713	1	95391090	A/G	0.0519549	7.2355
MCH	H3GA0049198	17	52392791	A/G	0.0530353	7.3764	SERINC3	serine incorporator 3
MCH	ASGA0081192	X	62086511	C/A	0.0656649	9.0297	EFNB1	ephrin-B1
MCH	ALGA0004603		153917457	G/A	0.0690118	9.4701
MCHC	INRA0040046	13	39012509	G/A	0.0366454	5.2279	CHDH	choline dehydrogese
MCHC	M1GA0019565	14	146929488	G/A	0.0370367	5.2786
MCHC	ALGA0082915	14	146908519	G/A	0.0388881	5.5182	FANK1	fibronectin type III and ankyrin repeat domains
MCHC	ALGA0026794	4	100817218	A/G	0.0397564	5.6305	FCRL3	Fc receptor-like 3
MCHC	ALGA0116756	16	75218282	G/A	0.0471583	6.5892	GRIA1	glutamate receptor
MCV	ALGA0108321	1	124397175	A/G	0.0344249	5.0042	GCNT3	glucosaminyl -acetyl transferase mucin type
MCV	ASGA0010642	2	86705667	G/A	0.0344791	5.0113	LOC102167207	syptic vesicle glycoprotein 2C-like
MCV	ASGA0028841	6	82315974	G/A	0.0345916	5.0181
MCV	ASGA0004301	1	125264297	C/A	0.034833	5.0578	LOC100736937	protein FAM63B-like
MCV	ALGA0005609	9	48622988	A/C	0.034833	5.0578
MCV	MARC0010516	1	104293294	G/A	0.0348961	5.0661	SETBP1	SET binding protein 1
MCV	ALGA0108348		190321282	A/G	0.0353996	5.0994
MCV	ASGA0011229	2	117067963	A/C	0.0351946	5.1053	EF5	ephrin-A5
MCV	M1GA0005269	4	2906941	G/A	0.0352091	5.1072	TRAPPC9	trafficking protein particle complex 9
MCV	INRA0056776	X	66184308	A/G	0.0353397	5.1243	LOC100525092	phosphorylase b kise regulatory subunit alpha
MCV	ALGA0099785	X	70360767	A/G	0.0353397	5.1243	LOC100152223	fibroblast growth factor 16-like
MCV	MARC0062362	X	73903037	A/G	0.0353397	5.1243	BRWD3	bromodomain and WD repeat domain containing 3
MCV	MARC0086617	7	104051815	G/A	0.0354525	5.1391	EIF2B2	eukaryotic translation initiation factor
MCV	ALGA0005448	1	119454475	A/G	0.0356555	5.1658	HERC1	HECT and RLD domain containing E3 ubiquitin protein ligase family member 1
MCV	MARC0005035	1	119497046	G/A	0.0356555	5.1658	HERC1	HECT and RLD domain containing E3 ubiquitin protein ligase family member 1
MCV	DIAS0003184	1	119556999	G/A	0.0356555	5.1658	HERC1	HECT and RLD domain containing E3 ubiquitin protein ligase family member 1
MCV	H3GA0051850	X	103335800	G/A	0.0357998	5.1847
MCV	ALGA0014927	2	113226899	A/G	0.0358892	5.1964
MCV	MARC0005451		188970934	A/G	0.0359537	5.2049
MCV	INRA0019079	5	31568334	A/G	0.0360822	5.2218	LOC100737829	SLIT-ROBO Rho GTPase-activating protein 1-like
MCV	ALGA0115575	8	128237087	A/G	0.0374467	5.271	BANK1	B-cell scaffold protein with ankyrin repeats 1
MCV	INRA0003854	1	125630507	A/G	0.0367213	5.3056	LIPC	lipase
MCV	ALGA0099859	X	104275689	A/G	0.0368156	5.318	CHRDL1	chordin-like 1
MCV	ASGA0098428	X	46683760	G/A	0.0371344	5.3598
MCV	CASI0005642	X	46709850	G/A	0.0371344	5.3598
MCV	CASI0005731	X	46709947	G/A	0.0371344	5.3598
MCV	ALGA0110178	X	47420384	C/A	0.0371344	5.3598	ZNF630	zinc finger protein 630
MCV	ALGA0113894		103087327	G/A	0.0371344	5.3598
MCV	ALGA0099821	X	87424742	G/A	0.0371728	5.3649
MCV	ASGA0081209	X	90058905	A/G	0.0371728	5.3649
MCV	INRA0056745	X	63512049	G/A	0.0373541	5.3887	PDZD11	PDZ domain containing 11
MCV	ASGA0091539	10	32386017	A/G	0.0375707	5.4171	GOLM1	golgi membrane protein 1
MCV	H3GA0052592	X	46614790	G/A	0.0376385	5.426	LOC102158062	R-binding protein 10-like
MCV	ALGA0103643	X	46745547	A/C	0.0376385	5.426
MCV	INRA0061544	X	46763140	A/C	0.0376385	5.426
MCV	ALGA0108248		178904213	G/A	0.037703	5.4345
MCV	ALGA0109186	6	92560754	G/A	0.0379877	5.4718
MCV	DRGA0001385	1	105458395	C/A	0.038018	5.4758
MCV	INRA0003887	1	126578197	A/G	0.0381801	5.4971	LOC100621470	cingulin-like protein 1-like
MCV	INRA0003102	1	91700299	A/C	0.0382808	5.5103
MCV	ALGA0004730	1	95508344	C/A	0.0386682	5.5611
MCV	ASGA0003560	1	86991865	A/G	0.0389007	5.5916
MCV	ASGA0010790			G/A	0.0389316	5.5957
MCV	ASGA0035547	7	104327946	C/A	0.0390634	5.613
MCV	DRGA0001422	1	113450938	G/A	0.0391691	5.6268
MCV	ASGA0010561	2	84026553	G/A	0.0392524	5.6378
MCV	ALGA0099771	X	62429427	G/A	0.0393539	5.6511
MCV	H3GA0051816	X	63109515	G/A	0.0393539	5.6511	EDA	ectodysplasin A
MCV	ALGA0099766	X	63135731	G/C	0.0393539	5.6511	EDA	ectodysplasin A
MCV	H3GA0051815	X	63195121	A/G	0.0393539	5.6511	EDA	ectodysplasin A
MCV	MARC0044466	1	121739704	G/A	0.0395128	5.6719
MCV	ASGA0011070	2	107853997	G/A	0.0395627	5.6785
MCV	CAIL0000254	X	46583822	G/A	0.0397911	5.7085	RGN	regucalcin
MCV	ASGA0003533	1	84544270	G/A	0.0398989	5.7226	CEP57L1	centrosomal protein 57kDa-like
MCV	BGIS0007632	1	93363871	A/G	0.0401668	5.7578	LOC100739185	protein dopey-1-like
MCV	DRGA0001434	1	115838612	C/A	0.0402973	5.7749	LOC102163444	uncharacterized LOC102163444
MCV	ALGA0004546	1	90504830	G/A	0.0404989	5.8014
MCV	ASGA0036023	7	116430733	A/G	0.040521	5.8043
MCV	ASGA0084081	X	43875783	G/A	0.040649	5.8211	EFHC2	EF-hand domain
MCV	MARC0056564	X	52288809	A/G	0.040803	5.8413	PHF8	PHD finger protein
MCV	ASGA0003713	1	95391090	A/G	0.0410287	5.8709
MCV	INRA0003746	1	121128357	G/A	0.0433209	6.0021
MCV	ALGA0004603		153917457	G/A	0.0421086	6.0127
MCV	MARC0076685	1	121809053	G/A	0.0426622	6.0853
MCV	ALGA0104756		201368423	A/G	0.0428199	6.106
MCV	ASGA0003873	1	104073651	A/G	0.0434597	6.1901
MCV	ALGA0005336	1	115817229	G/A	0.0436875	6.22	LOC102163444	uncharacterized LOC102163444
MCV	ASGA0081179	X	49582630	G/A	0.0437891	6.2333
MCV	H3GA0051806	X	53153142	A/C	0.0437891	6.2333	LOC100521307	zinc finger protein 593-like
MCV	ASGA0090837	X	55073511	A/G	0.0437891	6.2333
MCV	INRA0056742	X	56659659	A/G	0.0437891	6.2333	ARHGEF9	Cdc42 guanine nucleotide exchange factor
MCV	MARC0020618	X	59374460	C/A	0.0437891	6.2333
MCV	ASGA0098691			A/G	0.0437891	6.2333
MCV	ASGA0003865	1	103191342	G/A	0.0442459	6.2933	CD109	CD109 molecule
MCV	ALGA0099769	X	62650052	G/A	0.0444759	6.3235
MCV	MARC0014028	X	63297208	A/G	0.0444759	6.3235	EDA	ectodysplasin A
MCV	DRGA0001412	1	109912929	G/A	0.0444914	6.3256
MCV	INRA0003647	1	117284820	A/G	0.0449949	6.3917
MCV	INRA0003761	1	121846861	A/G	0.0450152	6.3944
MCV	DRGA0001418	1	112480653	G/A	0.0450721	6.4019
MCV	ALGA0005287	1	112505390	A/G	0.0450721	6.4019
MCV	ALGA0014621	2	103296935	A/G	0.0454231	6.448
MCV	ALGA0014623	2	103333532	A/G	0.0454231	6.448
MCV	INRA0003607	1	116201247	G/A	0.0455525	6.465
MCV	INRA0003745	1	121128221	G/A	0.0457835	6.4953
MCV	MARC0090283	1	96594378	G/A	0.0472417	6.687	BCKDHB	branched chain keto acid dehydrogese E1%2C beta polypeptide
MCV	ASGA0081230	X	104939296	G/A	0.0475717	6.7304
MCV	ASGA0004222	1	120469527	G/A	0.0476695	6.7432	TLN2	talin 2
MCV	INRA0008012	1	311995820	G/A	0.0485875	6.864
MCV	ALGA0005253	1	109640096	G/A	0.0497398	7.0156	SKA1	spindle and kinetochore associated complex subunit
MCV	ASGA0011071	2	107909176	A/G	0.050682	7.1396
MCV	ASGA0003884	1	104639988	A/C	0.0509653	7.1769
MCV	MARC0009397	X	51700353	A/G	0.0515173	7.2496	SMC1A	structural maintence of chromosomes 1
MCV	ASGA0081192	X	62086511	C/A	0.0515233	7.2504	EFNB1
MCV	H3GA0002563	1	122922363	A/G	0.0525478	7.3854
MCV	MARC0071761	X	48604940	G/C	0.0529831	7.4427
MCV	ALGA0099736	X	48628584	G/A	0.0529831	7.4427
MCV	H3GA0055482		143472051	A/G	0.0548779	7.6926
MPV	ASGA0047791	10	46867278	G/A	0.0353149	5.1129
MPV	ASGA0051710	11	77015017	C/A	0.0353239	5.1141	LOC100524825	sodium leak channel non-selective protein-like
MPV	ASGA0079573	18	39356676	A/G	0.0356423	5.1558
MPV	H3GA0035053	12	62339210	G/A	0.0356532	5.1572	CENPV	centromere protein
MPV	ASGA0094328		45816567	C/A	0.0366338	5.2433
MPV	ALGA0007015	1	191766644	A/G	0.0363173	5.2442
MPV	ALGA0103407	6	60993805	G/A	0.0364288	5.2588
MPV	ASGA0034848	7	93885374	A/G	0.036724	5.2975
MPV	MARC0046857	18	43251114	G/A	0.0369139	5.3224	BMPER	BMP binding endothelial regulator
MPV	ASGA0097792	18	43232145	G/A	0.0375372	5.404	LOC102163798	uncharacterized LOC102163798
MPV	ASGA0051711	11	77040959	A/G	0.0379794	5.4619	LOC100524825	sodium leak channel non-selective protein-like
MPV	H3GA0051240	18	58034747	G/A	0.0409141	5.8464
MPV	M1GA0024295		45786519	G/A	0.0476697	5.9626
MPV	MARC0044698	12	42662420	A/G	0.0454188	6.4369
MPV	ALGA0066401	12	42685899	G/A	0.0500194	7.0409
PCT	ALGA0108112	8	146958932	G/A	0.0353506	5.0522	ANTXR2	anthrax toxin receptor 2
PCT	H3GA0022067	7	80190951	A/G	0.0361967	5.1615	NFATC4	nuclear factor of activated T-cells
PCT	ASGA0040585	8	146583015	G/A	0.0364774	5.1977
PCT	ALGA0101810	8	146796310	G/A	0.0364774	5.1977	PRDM8	PR domain containing 8
PCT	ALGA0115298	8	146937454	G/A	0.0364774	5.1977	ANTXR2	anthrax toxin receptor 2
PCT	ALGA0050242		141779694	G/A	0.0364774	5.1977
PCT	INRA0008572	2	34363441	G/A	0.0365324	5.2048
PCT	ASGA0030815	7	5233250	A/G	0.0367523	5.2333	BMP6	bone morphogenetic protein 6
PCT	ASGA0009903	2	35361157	G/A	0.0369634	5.2605
PCT	ALGA0012964	2	35382520	G/A	0.0369634	5.2605
PCT	M1GA0002922	2	69458456	A/C	0.0372135	5.2928	ZGLP1	zinc finger
PCT	M1GA0002939	2	60318677	C/G	0.0376737	5.3523	SIN3B	SIN3 transcription regulator family member B
PCT	ASGA0010472	2	60338816	G/A	0.0376737	5.3523	SIN3B	SIN3 transcription regulator family member B
PCT	DIAS0001010	8	146084493	A/C	0.0381432	5.4129	PRKG2
PCT	ASGA0097325	2	47151814	C/A	0.0384689	5.455	INSC	inscuteable homolog
PCT	ALGA0054699	9	124113960	A/G	0.0387974	5.4975
PCT	DIAS0003568	2	65152586	G/A	0.0397349	5.6186	PKN1	protein kise N1
PCT	ALGA0108179	2	65200938	A/C	0.0397349	5.6186	LOC100515528	serine threonine-protein kise N1
PCT	SIRI0000179	15	15594040	A/G	0.0401546	5.6728
PCT	ALGA0054690	9	123960077	A/G	0.0413328	5.825
PCT	M1GA0000623	1	9221985	G/A	0.0440231	6.1728	IGF2R	insulin-like growth factor 2 receptor
PLT	ASGA0010757	2	89137126	G/A	0.0359637	5.0398
PLT	MARC0035674	2	89151064	C/A	0.0359637	5.0398
PLT	MARC0035674	2	89151064	C/A	0.0359637	5.0398
PLT	ALGA0108178	2	89176304	A/G	0.0359637	5.0398
PLT	ASGA0075611	17	20343890	G/A	0.0362459	5.0756
PLT	MARC0043572		195853786	A/G	0.036884	5.1565
PLT	ALGA0071872	13	133032413	A/G	0.0378844	5.2832	IGF2BP2	insulin-like growth factor 2 binding protein
PLT	ASGA0023314	4	139260673	A/G	0.0379071	5.2861	GTF2B	general transcript factor IIB
PLT	ASGA0030830	7	5448318	C/A	0.0380637	5.3059	BLOC1S5	muted protein
PLT	MARC0110745	8	145634034	G/A	0.0383134	5.3376
PLT	ALGA0083988	15	16566722	A/G	0.0392079	5.3693	THSD7B	thrombospondin
PLT	ALGA0109684	8	145660794	G/A	0.0386492	5.3801
PLT	ASGA0095368	8	145709748	A/C	0.0386492	5.3801
PLT	ASGA0094829	3	10004418	A/G	0.0386823	5.3843	LOC102159887
PLT	INRA0056972	X	107774669	G/A	0.0388421	5.4045
PLT	ALGA0099884	X	107190983	A/C	0.039071	5.4335
PLT	MARC0097758		126611866	A/G	0.0395197	5.4904
PLT	M1GA0002922	2	69458456	A/C	0.0397457	5.519	ZGLP1	zinc finger
PLT	ALGA0099887	X	107803722	G/A	0.0406698	5.6361
PLT	MARC0029939	X	107832820	A/G	0.0406698	5.6361
PLT	ASGA0035356	7	99268804	G/A	0.0406855	5.6381
PLT	H3GA0056098			G/A	0.0415724	5.7505
PLT	ALGA0122246	8	145633710	G/A	0.0416193	5.7564
PLT	MARC0026985	6	135167453	C/A	0.041946	5.7978
PLT	H3GA0055786		195877640	G/A	0.041946	5.7978
PLT	H3GA0053642	6	134996322	G/A	0.0427208	5.896	LOC102162168	uncharacterized LOC102162168
PLT	H3GA0047920	17	13605158	A/G	0.044813	6.1613
PLT	H3GA0048433	17	34347812	A/G	0.0460382	6.3167
PLT	ASGA0030815	7	5233250	A/G	0.0566098	7.6606	BMP6	bone morphogenetic protein 6
RBC	ALGA0073113	13	190274455	G/A	0.0349446	5.0482
RBC	MARC0097624	1	305158887	G/A	0.0353006	5.1437	NUP214	nucleoporin 214kDa
RBC	ALGA0114176	1	305185094	G/A	0.0353006	5.1437	NUP214	nucleoporin 214kDa
RBC	ASGA0024525	5	12706444	G/A	0.0365557	5.2923	LOC100520194	ankyrin repeat
RBC	ASGA0055625	13	2696249	A/G	0.0380863	5.5111
RBC	ALGA0122657	6	136078566	C/A	0.0386911	5.5909
RBC	MARC0069568	1	305211691	G/A	0.0389284	5.6222	NUP214	nucleoporin 214kDa
RBC	M1GA0001919	1	305953354	A/C	0.0391059	5.6456
RBC	ALGA0104402	6	136084448	A/C	0.0413492	5.9416
RDW	MARC0060376	X	37947367	A/G	0.0346683	5.0362	SRPX	sushi-repeat containing protein
RDW	MARC0039252	16	23116999	G/A	0.034946	5.0726
RDW	ALGA0099709	X	44343366	A/G	0.0350764	5.0898
RDW	DRGA0008310	8	11917243	A/G	0.0352259	5.1094
RDW	ALGA0099769	X	62650052	G/A	0.0358394	5.1899
RDW	MARC0014028	X	63297208	A/G	0.0358394	5.1899	EDA	ectodysplasin A
RDW	ALGA0011799	2	9646443	A/G	0.0359567	5.2053	CPSF7	cleavage and polyadenylation specific factor
RDW	DIAS0000336	2	9733580	A/G	0.0359567	5.2053	DDB1	damage-specific D binding protein
RDW	ALGA0054713	9	124407983	G/A	0.0362795	5.2476	TPK1	thiamin pyrophosphokise
RDW	ASGA0044337	9	124423704	G/A	0.0370319	5.3464	TPK1	thiamin pyrophosphokise
RDW	ASGA0082164	2	9481805	A/G	0.0375385	5.4129
RDW	ASGA0095463	X	43119073	G/A	0.0389176	5.5938	ZNF41	zinc finger protein 41
RDW	ASGA0081179	X	49582630	G/A	0.0391216	5.6206
RDW	H3GA0051806	X	53153142	A/C	0.0391216	5.6206	LOC100521307	zinc finger protein 593-like
RDW	ASGA0090837	X	55073511	A/G	0.0391216	5.6206
RDW	INRA0056742	X	56659659	A/G	0.0391216	5.6206	ARHGEF9	Cdc42 guanine nucleotide exchange factor
RDW	MARC0020618	X	59374460	C/A	0.0391216	5.6206
RDW	ASGA0098691			A/G	0.0391216	5.6206
RDW	DRGA0009770	9	124492658	A/G	0.043288	6.1675	TPK1	thiamin pyrophosphokise
RDW	H3GA0055482		143472051	A/G	0.0459726	6.5202
RDW	ALGA0096935	18	8952443	G/A	0.0500247	7.0531	ESYT2
RDW	ALGA0099588	X	38289148	G/A	0.0537873	7.5488
RDW	ALGA0099585	X	38268046	A/G	0.0559225	7.8305
WBC	ASGA0091117	17	51942244	A/G	0.0379745	5.3999	TOX2	TOX high mobility group box family member
WBC	ALGA0095413	17	52208129	G/A	0.0392252	5.5618	HNF4A	hepatocyte nuclear factor 4, alpha
WBC	H3GA0020550	7	30832008	A/G	0.0410244	5.7947
