# Supplementary material for: Single- and Bayesian Multi-Marker Genome-Wide Association for Haematological Parameters in Pigs
Source: PLoS One. 2016 Jul 19;11(7):e0159212. doi: 10.1371/journal.pone.0159212 (PMC4951017; doi:10.1371/journal.pone.0159212)
Supplement: S2 Table — List of 1-Mb windows with % variance explained > 0.5%. Haematological traits, chromosome, position of start and end of window according to Pig Genome Annotation 10.2, % of the additive genetic variation explained by the QTL regions associated with the traits, number of SNPs in the QTL regions, regions overlapping between the results of single- (generalized linear model) and multi- (Bayesian approach) marker genome- wide association analyses. (XLSX) [file pone.0159212.s002.xlsx]

## Sheet: Tabelle1
S2 Table. Results of multi-marker genome-wide association analyses for 12 haematological traits. List of 1-Mb windows with % variance explained > 0.5%.
Trait	SSC	start (Mb)	end (Mb)	Variance (%)	SNPs	Candidate genes	overlap regions with single marker GWAS
HCT	5	4.09229	4.91632	0.51	24	SLC25A17, PMM1
HCT	8	139.013	139.897	1.82	34	FAM13A, HERC3, PYURF
HCT	15	0	0.993283	0.62	27	NEB, LOC100739056
HCT	15	142.018	142.992	0.53	28
HCT	16	6.01391	6.98908	0.68	34
HGB	5	4.09229	4.91632	1.54	24	SLC25A17, PMM1
HGB	8	122.072	122.665	0.76	14
HGB	16	5.00877	5.92315	1.62	25	MARCH11, FBXL7
LYM	5	27.0402	27.9704	0.52	13
LYM	8	102.031	102.915	0.7	16
LYM	10	11.0627	11.9862	0.5	30
LYM	14	77.0139	77.9743	0.55	16		overlap
LYM	14	78.0115	78.9955	2.16	28		overlap
LYM	X	44.0927	44.9886	1.01	14	KDM6A	overlap
LYM	X	45.005	45.9724	1.06	19	miR-221, miR-222	overlap
MCH	1	259.02	259.936	0.74	15
MCH	3	6.01128	6.59128	0.5	18
MCH	3	14.0073	14.9982	0.71	27
MCH	3	80.0535	80.9789	0.51	17
MCH	7	108.071	108.972	0.78	15
MCH	10	32.0082	32.971	0.94	24
MCH	10	33.0817	33.9969	0.57	13
MCH	13	140.033	140.851	0.93	15
MCH	14	107.057	107.994	1.39	24
MCH	14	108.017	108.993	0.85	19
MCH	17	51.0058	51.9746	1.33	29		overlap
MCH	17	52.0233	52.9701	1.15	24		overlap
MCH	X	2.00479	2.83877	2.72	15	NLGN4X
MCHC	3	80.0535	80.9789	0.5	17
MCHC	4	71.082	71.9413	1.14	22
MCHC	7	40.0076	40.9922	2.53	30	KANK4
MCHC	8	100.22	100.921	0.69	13
MCHC	8	117.018	117.96	0.65	23
MCHC	10	47.0255	47.9583	0.52	21
MCHC	10	70.0209	70.9041	1.4	32
MCHC	15	140.008	140.945	3.21	28	EIF2B1
MCV	1	259.02	259.936	1.55	15	TLE4
MCV	2	103.008	103.804	0.86	20		overlap
MCV	2	107.012	107.975	0.66	24		overlap
MCV	3	12.0012	12.9443	0.5	26
MCV	3	14.0073	14.9982	1.66	27
MCV	3	99.2888	99.9878	0.55	15
MCV	5	10.0803	10.9479	0.83	24
MCV	7	108.071	108.972	0.81	15
MCV	7	120.017	120.936	0.65	27
MCV	10	32.0082	32.971	0.53	24		overlap
MCV	13	6.00073	6.97811	1.44	18
MCV	13	140.033	140.851	1.7	15	OPA1,TMEM44
MCV	X	2.00479	2.83877	1.57	15	NLGN4X
MCV	X	48.6049	48.9299	0.67	4		overlap
MCV	X	62.0865	62.6754	1.32	4		overlap
MPV	1	27.0395	27.8996	0.84	17
MPV	1	28.0507	28.8993	0.66	22
MPV	1	284.045	284.998	1.14	27	SNX30
MPV	6	60.0516	60.9938	0.73	28		overlap
MPV	7	5.0207	5.97575	0.51	30
MPV	8	139.013	139.897	0.59	34	PYURF
MPV	12	34.0024	34.995	0.7	39
MPV	12	62.0357	62.9626	0.64	30		overlap
MPV	17	36.0079	36.9992	0.76	30
MPV	17	51.0058	51.9746	0.54	29
MPV	18	0	0.989459	1.23	19
MPV	18	43.0127	43.9365	0.67	21		overlap
PCT	1	9.00732	9.98484	5.13	29	MAS1,PARK2	overlap
PCT	1	304.15	304.994	0.71	23
PCT	2	69.1031	69.824	0.79	8	ICAM3, CDC37	overlap
PCT	2	82.0021	82.9693	0.87	14
PCT	4	135.011	135.935	0.87	26
PCT	8	13.111	13.9513	0.63	14
PCT	9	0	0.97431	2.23	39
PCT	9	1.12003	1.70793	0.57	18
PLT	1	9.00732	9.98484	0.64	29	PARK2
PLT	1	304.15	304.994	0.97	23
PLT	2	69.1031	69.824	2.3	8		overlap
PLT	2	82.0021	82.9693	0.95	14
PLT	7	5.0207	5.97575	1.14	30	BLOC1S5	overlap
PLT	9	0	0.97431	0.63	39
RBC	1	305.111	305.976	0.7	39		overlap
RBC	3	16.0299	16.9206	0.64	18
RBC	3	20.0582	20.9838	0.54	29
RBC	5	53.2714	53.9981	0.86	10
RBC	6	136.045	136.99	0.53	17		overlap
RBC	16	5.00877	5.92315	1.36	25	MARCH11, C7H14orf2
RBC	16	6.01391	6.98908	0.6	34
RBC	16	20.0184	20.9662	0.83	34	AMACR
RDW	1	259.02	259.936	2.92	15	TLE4
RDW	7	108.071	108.972	2.13	15	LOC100737221
RDW	9	124.114	124.635	2.92	13		overlap
RDW	13	140.033	140.851	4.74	15	OPA1,TMEM44, LOC100627758
RDW	16	27.0177	27.9723	0.57	22
RDW	16	29.0441	29.9521	0.79	20
RDW	16	60.101	60.9672	0.52	24
RDW	18	8.00271	8.99829	0.9	28		overlap
RDW	X	2.00479	2.83877	3.16	15	NLGN4X
WBC	3	65.0945	65.9934	0.6	13
WBC	3	70.0245	70.8961	0.52	14
WBC	4	12.0034	12.9804	0.6	30
WBC	7	21.0065	21.8755	0.61	27	LOC100517223
WBC	14	28.0217	28.9729	2.21	29	TMEM132C
WBC	14	46.0434	46.9834	0.69	28	ADRBK2
WBC	17	51.0058	51.9746	1.01	29		overlap
WBC	17	52.0233	52.9701	0.61	24		overlap
